# Supplementary material for: Olanzapine Modulate Lipid Metabolism and Adipose Tissue Accumulation via Hepatic Muscarinic M3 Receptor-Mediated Alk-Related Signaling
Source: Biomedicines. 2024 Jun 25;12(7):1403. doi: 10.3390/biomedicines12071403 (PMC11274235; doi:10.3390/biomedicines12071403)
Supplement: Supplementary file 1 [file biomedicines-12-01403-s001.zip]

Archive with 1 entries (1 files):
- biomedicines-2973884-supplementary.pdf
